# Supplementary material for: Evaluation of Multiple Methods for Quantification of Glycosaminoglycan Biomarkers in Newborn Dried Blood Spots from Patients with Severe and Attenuated Mucopolysaccharidosis-I
Source: Int J Neonatal Screen. 2020 Aug 26;6(3):69. doi: 10.3390/ijns6030069 (PMC7570209; doi:10.3390/ijns6030069)
Supplement: Supplementary file 1 [file IJNS-06-00069-s001.zip]

Archive with 1 entries (1 files):
- IJNS-06-00069-s001.pdf
